# Supplementary material for: Which Gelatin and Antibiotic Should Be Chosen to Seal a Woven Vascular Graft?
Source: Int J Mol Sci. 2024 Jan 12;25(2):965. doi: 10.3390/ijms25020965 (PMC10816219; doi:10.3390/ijms25020965)
Supplement: Supplementary file 1 [file ijms-25-00965-s001.zip]

Archive with 1 entries (1 files):
- ijms-2717783-supplementary.pdf
